# Supplementary material for: Does Medication Status Impact the Effectiveness of Nuts in Altering Blood Pressure and Lipids? A Systematic Review and Meta-Analysis
Source: Nutr Rev. 2025 Apr 1;83(10):1843–60. doi: 10.1093/nutrit/nuaf033 (PMC12422015; doi:10.1093/nutrit/nuaf033)
Supplement: nuaf033_Supplementary_Data [file nuaf033_supplementary_data.zip]

Archive with 10 entries (10 files):
- Supplementary Figure 1 SBP.pdf
- Supplementary Figure 2 DBP.pdf
- Supplementary Figure 3 HDL-C.pdf
- Supplementary Figure 4 VLDL-C.pdf
- Supplementary Figure 5 Non HDL-C.pdf
- Supplementary Figure 6 ApoA.pdf
- Supplementary Figure 7 Lpa.pdf
- Supplementary Figure 8_Funnel plots.pdf
- Supplementary Figures – Title and Legend_revised 18_11_24.docx
- Supplementary Tables 1-15_final version.docx
